# Supplementary material for: Enhanced Phenotype Definition for Precision Isolation of Precursor Exhausted Tumor-Infiltrating CD8 T Cells
Source: Front Immunol. 2020 Feb 27;11:340. doi: 10.3389/fimmu.2020.00340 (PMC7056729; doi:10.3389/fimmu.2020.00340)
Supplement: Supplementary file 2 [file Table_1.XLSX]

## Sheet: DEG_mouse_TCF7p_vs_TCFn
p_val	avg_logFC	pct.1	pct.2	p_val_adj	Gene	upregulated	rank
1.03212e-74	0.906781	0.55	0.028	1.70578e-70	Tcf7	TCF7high	1
1.04571e-72	1.29281	0.633	0.072	1.72825e-68	Ccr7	TCF7high	2
3.42381e-72	2.1974	0.77	0.198	5.65853e-68	Xcl1	TCF7high	3
2.60094e-59	1.1514	0.433	0.014	4.29858e-55	Dapl1	TCF7high	4
6.07953e-57	0.632072	0.52	0.062	1.00476e-52	Slamf6	TCF7high	5
3.79215e-50	0.757619	0.807	0.42	6.26729e-46	2310001H17Rik	TCF7high	6
2.71995e-44	0.745195	0.733	0.319	4.49526e-40	Emb	TCF7high	7
2.20882e-39	0.64904	0.297	0.009	3.65052e-35	Id3	TCF7high	8
2.38726e-39	0.739832	0.83	0.503	3.94542e-35	Zfp36l1	TCF7high	9
3.03399e-38	0.6135	0.433	0.067	5.01427e-34	Il7r	TCF7high	10
2.15956e-37	0.669462	0.9	0.737	3.5691e-33	Gm8369	TCF7high	11
3.25319e-34	0.493569	0.353	0.037	5.37655e-30	Tnfsf8	TCF7high	12
5.97905e-33	0.492961	0.323	0.03	9.88157e-29	Tnfsf11	TCF7high	13
1.24491e-31	0.621722	0.28	0.023	2.05746e-27	Sell	TCF7high	14
1.4997e-30	0.732335	0.46	0.122	2.47855e-26	Crtam	TCF7high	15
1.93705e-30	0.651121	0.83	0.684	3.20136e-26	Itgb1	TCF7high	16
8.2032e-30	0.68915	0.483	0.182	1.35574e-25	Rgcc	TCF7high	17
1.57372e-29	0.495307	0.503	0.138	2.60089e-25	Ms4a4c	TCF7high	18
1.07442e-26	0.30865	0.31	0.044	1.7757e-22	Tespa1	TCF7high	19
1.22765e-26	0.580317	0.433	0.175	2.02893e-22	Rgs10	TCF7high	20
2.3057e-25	0.401195	0.32	0.053	3.81063e-21	Arl5c	TCF7high	21
3.4132e-25	0.438332	0.65	0.325	5.64099e-21	Evl	TCF7high	22
9.12301e-25	0.494736	0.427	0.136	1.50776e-20	Cd200	TCF7high	23
1.43782e-24	0.388048	0.34	0.065	2.37629e-20	Satb1	TCF7high	24
1.77279e-24	0.369593	0.373	0.092	2.92988e-20	Sesn3	TCF7high	25
1.20219e-21	0.504327	0.35	0.099	1.98686e-17	Cd83	TCF7high	26
3.90784e-21	0.422123	0.66	0.487	6.45849e-17	Ubac2	TCF7high	27
1.0304e-20	0.424959	0.477	0.183	1.70294e-16	Itgb7	TCF7high	28
2.94191e-20	0.366078	0.217	0.021	4.8621e-16	Tnfsf14	TCF7high	29
3.60986e-20	0.483946	0.597	0.388	5.96602e-16	Hmgn1	TCF7high	30
7.98857e-20	0.436095	0.603	0.321	1.32027e-15	Cd6	TCF7high	31
3.84583e-19	0.429885	0.59	0.344	6.35601e-15	Cd5	TCF7high	32
1.80593e-18	0.299161	0.38	0.183	2.98466e-14	Map4k4	TCF7high	33
6.49725e-18	0.261149	0.267	0.076	1.0738e-13	Myb	TCF7high	34
1.76682e-17	0.467839	0.677	0.443	2.92003e-13	Gm19585	TCF7high	35
4.11386e-16	0.333102	0.3	0.097	6.79898e-12	Lef1	TCF7high	36
5.39689e-16	0.302729	0.347	0.138	8.91944e-12	Ssh2	TCF7high	37
1.4629e-15	0.266232	0.32	0.099	2.41774e-11	Pou2f2	TCF7high	38
3.60062e-15	0.359395	0.43	0.249	5.95075e-11	Bmyc	TCF7high	39
4.37534e-15	0.305733	0.513	0.27	7.23112e-11	Kcnn4	TCF7high	40
5.45124e-15	0.365968	0.773	0.568	9.00927e-11	Inpp4b	TCF7high	41
2.66051e-14	0.358005	0.54	0.268	4.39703e-10	Cd74	TCF7high	42
2.81665e-14	0.68644	0.48	0.24	4.65507e-10	Nrn1	TCF7high	43
3.55071e-14	0.423111	0.273	0.081	5.86826e-10	Lta	TCF7high	44
4.84495e-14	0.262263	0.33	0.141	8.00725e-10	Pdlim1	TCF7high	45
8.74905e-14	0.350402	0.48	0.27	1.44596e-09	Rel	TCF7high	46
9.71919e-14	0.298026	0.347	0.131	1.60629e-09	Fas	TCF7high	47
3.66618e-13	0.406673	0.4	0.187	6.0591e-09	Ass1	TCF7high	48
5.12868e-13	0.409255	0.45	0.273	8.47617e-09	Itm2a	TCF7high	49
5.42286e-13	0.368123	0.23	0.055	8.96237e-09	Cd81	TCF7high	50
8.83282e-13	0.355666	0.777	0.564	1.4598e-08	Cd69	TCF7high	51
8.95022e-13	0.279703	0.343	0.132	1.4792e-08	Cd9	TCF7high	52
1.00188e-12	0.400623	0.493	0.326	1.6558e-08	Tagap	TCF7high	53
1.23233e-12	0.454962	0.593	0.416	2.03668e-08	Cd160	TCF7high	54
1.45511e-12	0.319871	0.337	0.173	2.40485e-08	Marcksl1	TCF7high	55
9.02238e-12	0.252525	0.91	0.769	1.49113e-07	Ms4a6b	TCF7high	56
1.20429e-11	0.290519	0.51	0.31	1.99033e-07	Foxp1	TCF7high	57
1.67467e-11	0.272477	0.337	0.168	2.76773e-07	Pacsin1	TCF7high	58
2.11163e-11	0.262014	0.483	0.27	3.48989e-07	Camk2d	TCF7high	59
2.75671e-11	0.271017	0.33	0.148	4.55601e-07	Amz2	TCF7high	60
4.91979e-11	0.306883	0.607	0.481	8.13093e-07	Il18r1	TCF7high	61
1.89854e-10	0.29316	0.543	0.399	3.13772e-06	Tgif1	TCF7high	62
2.15493e-10	1.72585	0.23	0.09	3.56145e-06	Ccl1	TCF7high	63
5.03981e-10	0.301313	0.45	0.272	8.32929e-06	Dusp4	TCF7high	64
8.5726e-10	0.297024	0.613	0.388	1.41679e-05	Jun	TCF7high	65
2.8403e-09	0.308343	0.463	0.302	4.69417e-05	Gramd3	TCF7high	66
3.45554e-09	0.269281	0.727	0.584	5.71096e-05	Pold4	TCF7high	67
3.63644e-09	0.278329	0.387	0.219	6.00994e-05	Pim2	TCF7high	68
1.63066e-08	0.363428	0.7	0.519	0.0002695	Fos	TCF7high	69
5.17139e-08	0.258822	0.503	0.342	0.000854676	Pdcd4	TCF7high	70
6.11919e-08	0.274131	0.67	0.538	0.00101132	Slfn2	TCF7high	71
8.43616e-07	0.257502	0.453	0.347	0.0139424	Actn1	TCF7high	72
3.42925e-05	0.302077	0.677	0.78	0.566752	Cst3	TCF7high	73
0.00358658	0.259273	0.367	0.257	1	Xist	TCF7high	74
3.07843e-108	-1.02289	0.203	0.928	5.08772e-104	Gzmb	TCF7low	1
1.59981e-78	-1.00756	0.47	0.963	2.64401e-74	Cxcr6	TCF7low	2
3.32935e-75	-1.24585	0.593	0.988	5.50241e-71	Ccl5	TCF7low	3
6.33749e-75	-0.928326	0.457	0.961	1.0474e-70	S100a4	TCF7low	4
4.29987e-73	-0.843055	0.327	0.882	7.10639e-69	Glrx	TCF7low	5
4.32e-71	-1.08933	0.657	0.979	7.13966e-67	S100a6	TCF7low	6
2.6783e-56	-0.585458	0.08	0.603	4.42642e-52	Havcr2	TCF7low	7
8.31512e-54	-0.622293	0.837	0.97	1.37424e-49	Il2rb	TCF7low	8
3.56652e-52	-0.70046	0.8	0.991	5.89438e-48	Vim	TCF7low	9
3.56138e-48	-0.650107	0.657	0.945	5.8859e-44	Pglyrp1	TCF7low	10
1.85925e-45	-0.828241	0.647	0.882	3.07278e-41	Dut	TCF7low	11
5.92776e-44	-0.74976	0.43	0.873	9.7968e-40	Ctla2a	TCF7low	12
5.49319e-43	-0.740544	0.267	0.751	9.0786e-39	Ccl3	TCF7low	13
1.02438e-42	-0.834055	0.24	0.707	1.693e-38	Prf1	TCF7low	14
2.29913e-42	-0.527881	0.153	0.617	3.79977e-38	Arsb	TCF7low	15
6.34639e-42	-0.710294	0.647	0.944	1.04887e-37	Id2	TCF7low	16
1.92195e-41	-0.449088	0.063	0.49	3.1764e-37	Ccr5	TCF7low	17
5.389e-41	-0.402164	0.027	0.411	8.90639e-37	Entpd1	TCF7low	18
1.52494e-40	-0.608333	0.69	0.954	2.52026e-36	Ctsd	TCF7low	19
1.86158e-35	-0.992186	0.327	0.691	3.07663e-31	Plac8	TCF7low	20
2.23349e-35	-0.355567	0.05	0.42	3.69129e-31	2310031A07Rik	TCF7low	21
4.31257e-35	-0.361131	0.06	0.423	7.12739e-31	Cdkn2a	TCF7low	22
5.48195e-35	-0.480022	0.843	0.947	9.06002e-31	1810037I17Rik	TCF7low	23
8.70917e-33	-0.333194	0.073	0.439	1.43936e-28	Adam8	TCF7low	24
1.1399e-32	-0.509213	0.447	0.808	1.88391e-28	Efhd2	TCF7low	25
8.03484e-32	-0.347429	0.05	0.399	1.32792e-27	1700017B05Rik	TCF7low	26
1.2648e-31	-0.490967	0.54	0.848	2.09034e-27	Casp3	TCF7low	27
1.59045e-31	-0.303199	0.407	0.808	2.62854e-27	Ifng	TCF7low	28
4.50312e-31	-0.4554	0.41	0.787	7.44231e-27	Plek	TCF7low	29
1.72185e-30	-0.654842	0.373	0.75	2.84571e-26	Serpina3g	TCF7low	30
2.23912e-30	-0.48671	0.757	0.938	3.70059e-26	Hsp90b1	TCF7low	31
2.59454e-30	-0.502031	0.253	0.637	4.288e-26	Cdk6	TCF7low	32
1.29796e-28	-0.53568	0.633	0.929	2.14514e-24	Ly6a	TCF7low	33
3.64708e-28	-0.48798	0.37	0.723	6.02753e-24	Glipr1	TCF7low	34
5.00277e-28	-0.407994	0.213	0.593	8.26808e-24	Nedd9	TCF7low	35
7.64185e-28	-0.492223	0.09	0.434	1.26297e-23	AA467197	TCF7low	36
5.77419e-27	-0.445208	0.083	0.42	9.54301e-23	Fgl2	TCF7low	37
1.32394e-26	-0.417404	0.407	0.769	2.18807e-22	2010111I01Rik	TCF7low	38
1.79664e-26	-0.372456	0.143	0.504	2.96931e-22	Lat2	TCF7low	39
3.73268e-26	-0.46753	0.717	0.919	6.16899e-22	Cd247	TCF7low	40
7.55282e-25	-0.417486	0.663	0.905	1.24825e-20	Litaf	TCF7low	41
1.2968e-24	-0.327541	0.057	0.353	2.14322e-20	Gldc	TCF7low	42
2.02967e-24	-0.344366	0.07	0.37	3.35443e-20	Wdr95	TCF7low	43
3.49573e-24	-0.310816	0.173	0.522	5.77739e-20	Lilrb4a	TCF7low	44
3.98846e-24	-0.428924	0.867	0.982	6.59174e-20	Anxa2	TCF7low	45
2.38844e-23	-0.494315	0.547	0.831	3.94738e-19	Gimap7	TCF7low	46
2.95901e-23	-0.416166	0.57	0.831	4.89036e-19	Gng2	TCF7low	47
3.25551e-23	-0.372406	0.307	0.653	5.38039e-19	Sla2	TCF7low	48
7.42775e-23	-0.319688	0.087	0.386	1.22758e-18	Lilr4b	TCF7low	49
1.60759e-22	-0.347594	0.363	0.714	2.65686e-18	Il10ra	TCF7low	50
1.93807e-22	-0.296709	0.033	0.287	3.20304e-18	Serpina3f	TCF7low	51
2.46859e-22	-0.348569	0.3	0.649	4.07985e-18	Lgals3	TCF7low	52
1.71792e-21	-0.380238	0.753	0.908	2.83921e-17	Ywhah	TCF7low	53
1.89111e-21	-0.378983	0.69	0.891	3.12544e-17	Pla2g16	TCF7low	54
2.28449e-21	-0.322454	0.087	0.376	3.77558e-17	Cebpb	TCF7low	55
3.07928e-21	-0.300304	0.847	0.977	5.08912e-17	Psmb9	TCF7low	56
3.08632e-21	-0.726714	0.213	0.519	5.10077e-17	Mt1	TCF7low	57
3.49565e-21	-0.405342	0.79	0.952	5.77726e-17	Vamp8	TCF7low	58
4.88775e-21	-0.350315	0.44	0.739	8.07798e-17	Stard3nl	TCF7low	59
3.10181e-20	-0.368234	0.813	0.942	5.12636e-16	Sec11c	TCF7low	60
5.89702e-20	-0.36048	0.34	0.661	9.746e-16	Rpa2	TCF7low	61
6.02708e-20	-0.32715	0.237	0.563	9.96095e-16	Dusp5	TCF7low	62
8.46026e-20	-0.488316	0.61	0.838	1.39823e-15	Tox	TCF7low	63
1.05347e-19	-0.358908	0.42	0.735	1.74108e-15	Runx3	TCF7low	64
1.4109e-19	-0.354765	0.25	0.533	2.33179e-15	Gpd2	TCF7low	65
1.54915e-19	-0.493966	0.127	0.422	2.56027e-15	Gzmk	TCF7low	66
1.3471e-18	-0.339907	0.76	0.882	2.22635e-14	Calm3	TCF7low	67
1.50311e-18	-0.341977	0.843	0.963	2.48419e-14	S100a13	TCF7low	68
2.01947e-18	-0.384922	0.357	0.656	3.33758e-14	Ctsc	TCF7low	69
2.72274e-18	-0.37526	0.77	0.945	4.49987e-14	Tigit	TCF7low	70
3.98685e-18	-0.266512	0.05	0.286	6.58906e-14	Cd200r1	TCF7low	71
5.2651e-18	-0.29241	0.1	0.363	8.70163e-14	C1qtnf6	TCF7low	72
5.29756e-18	-0.305276	0.18	0.476	8.75528e-14	Lyst	TCF7low	73
6.0981e-18	-0.304697	0.683	0.91	1.00783e-13	Ifngr1	TCF7low	74
1.26201e-17	-0.425881	0.67	0.885	2.08573e-13	Tnfrsf9	TCF7low	75
1.52702e-17	-0.300127	0.187	0.481	2.5237e-13	Ctla2b	TCF7low	76
1.55777e-17	-0.311049	0.467	0.755	2.57453e-13	Sema4d	TCF7low	77
3.01319e-17	-0.342107	0.743	0.896	4.9799e-13	Tpm4	TCF7low	78
3.10679e-17	-0.363855	0.547	0.783	5.13459e-13	Pstpip1	TCF7low	79
3.69781e-17	-0.321276	0.293	0.6	6.11137e-13	Fasl	TCF7low	80
1.0355e-16	-0.3628	0.7	0.885	1.71138e-12	Ech1	TCF7low	81
1.08057e-16	-0.327614	0.783	0.926	1.78586e-12	Ppp1r18	TCF7low	82
1.28048e-16	-0.25418	0.233	0.529	2.11626e-12	Sema4a	TCF7low	83
2.07197e-16	-0.269201	0.09	0.321	3.42435e-12	Cd38	TCF7low	84
7.50248e-16	-0.29366	0.053	0.266	1.23993e-11	Cdkn1a	TCF7low	85
1.29444e-15	-0.369597	0.397	0.668	2.13933e-11	Hilpda	TCF7low	86
1.40884e-15	-0.336271	0.237	0.519	2.32838e-11	Abcb9	TCF7low	87
3.52248e-15	-0.346423	0.41	0.667	5.82161e-11	Uhrf2	TCF7low	88
4.94115e-15	-0.3336	0.743	0.884	8.16624e-11	Park7	TCF7low	89
7.56704e-15	-0.493679	0.71	0.877	1.2506e-10	Rgs1	TCF7low	90
1.27553e-14	-0.327399	0.143	0.384	2.10807e-10	Ccrl2	TCF7low	91
1.31418e-14	-0.299409	0.2	0.467	2.17194e-10	Isg20	TCF7low	92
1.38572e-14	-0.299303	0.753	0.919	2.29018e-10	Cd48	TCF7low	93
2.91826e-14	-0.312134	0.76	0.921	4.823e-10	Pdcd1	TCF7low	94
3.71643e-14	-0.316314	0.743	0.885	6.14215e-10	Cmtm7	TCF7low	95
5.38754e-14	-0.254297	0.673	0.887	8.90398e-10	Anxa6	TCF7low	96
9.57843e-14	-0.565817	0.293	0.557	1.58303e-09	Stmn1	TCF7low	97
2.46187e-13	-0.348399	0.73	0.875	4.06873e-09	Samsn1	TCF7low	98
4.65966e-13	-0.276607	0.157	0.393	7.70102e-09	Armc7	TCF7low	99
1.08219e-12	-0.339027	0.26	0.504	1.78854e-08	Serpinb9	TCF7low	100
1.2423e-12	-0.310491	0.443	0.651	2.05315e-08	Cisd1	TCF7low	101
2.20936e-12	-0.285047	0.717	0.868	3.65141e-08	Gng10	TCF7low	102
3.08489e-12	-0.263631	0.59	0.78	5.09839e-08	Ntan1	TCF7low	103
3.36485e-12	-0.328548	0.453	0.688	5.56109e-08	Itga4	TCF7low	104
4.09887e-12	-0.279029	0.677	0.843	6.77421e-08	Lamtor4	TCF7low	105
5.75048e-12	-0.28065	0.263	0.499	9.50382e-08	H2-M3	TCF7low	106
8.10932e-12	-0.30254	0.247	0.48	1.34023e-07	Lgals3bp	TCF7low	107
1.21923e-11	-0.265799	0.377	0.6	2.01502e-07	Rps6ka1	TCF7low	108
2.65231e-11	-0.317895	0.373	0.601	4.38347e-07	Lmnb1	TCF7low	109
3.56217e-11	-0.397903	0.783	0.899	5.88719e-07	Klf6	TCF7low	110
3.59901e-11	-0.264141	0.677	0.836	5.94808e-07	Uqcc2	TCF7low	111
4.45945e-11	-0.261476	0.59	0.808	7.37013e-07	Vps37b	TCF7low	112
5.00446e-11	-0.312949	0.497	0.683	8.27087e-07	Ccng1	TCF7low	113
7.83397e-11	-0.625297	0.24	0.457	1.29472e-06	2810417H13Rik	TCF7low	114
1.07038e-10	-0.261871	0.473	0.693	1.76902e-06	Dock10	TCF7low	115
2.46582e-10	-0.253611	0.487	0.686	4.07527e-06	Tiprl	TCF7low	116
3.47951e-10	-0.26953	0.477	0.66	5.75058e-06	Acadl	TCF7low	117
3.90815e-10	-0.256887	0.713	0.818	6.459e-06	Fkbp3	TCF7low	118
3.97553e-10	-0.263414	0.31	0.534	6.57035e-06	Fabp5	TCF7low	119
6.23371e-10	-0.254704	0.727	0.869	1.03024e-05	Bax	TCF7low	120
9.22665e-10	-0.304592	0.383	0.575	1.52489e-05	Cenpw	TCF7low	121
1.07559e-09	-0.282485	0.223	0.414	1.77762e-05	Tk1	TCF7low	122
1.104e-09	-0.355392	0.39	0.61	1.82458e-05	Tubb4b	TCF7low	123
2.08784e-09	-0.271413	0.68	0.808	3.45058e-05	Srsf7	TCF7low	124
2.81937e-09	-0.980944	0.083	0.228	4.65958e-05	Spp1	TCF7low	125
4.54447e-09	-0.553134	0.22	0.407	7.51064e-05	Ube2c	TCF7low	126
4.61519e-09	-0.265065	0.177	0.332	7.62753e-05	Spc24	TCF7low	127
9.63326e-09	-0.251791	0.463	0.656	0.000159209	Tpst2	TCF7low	128
1.16138e-08	-0.284213	0.64	0.785	0.000191942	Hnrnpab	TCF7low	129
1.36306e-08	-0.26158	0.767	0.901	0.000225272	Emp3	TCF7low	130
3.31035e-08	-0.280033	0.207	0.358	0.000547101	Smc2	TCF7low	131
3.88687e-08	-0.30162	0.393	0.563	0.000642383	Tipin	TCF7low	132
1.37828e-07	-0.258942	0.477	0.607	0.00227788	Siva1	TCF7low	133
1.52616e-07	-0.78056	0.42	0.568	0.00252229	Hist1h2ap	TCF7low	134
2.02481e-07	-0.254577	0.113	0.27	0.0033464	Slc16a11	TCF7low	135
2.72867e-07	-0.276238	0.11	0.261	0.00450967	Ccna2	TCF7low	136
2.86844e-07	-0.424366	0.18	0.335	0.00474068	Birc5	TCF7low	137
4.00376e-07	-0.261045	0.537	0.702	0.00661702	Slbp	TCF7low	138
6.41312e-07	-0.34977	0.38	0.543	0.010599	Tuba1c	TCF7low	139
6.73025e-07	-0.305555	0.107	0.235	0.0111231	Hist1h1b	TCF7low	140
9.17572e-07	-0.317504	0.533	0.693	0.0151647	Rgs2	TCF7low	141
9.54154e-07	-0.320217	0.527	0.7	0.0157693	Cenpa	TCF7low	142
1.01018e-06	-0.265334	0.643	0.785	0.0166953	2700094K13Rik	TCF7low	143
1.12548e-06	-0.355575	0.317	0.457	0.0186009	Cks1b	TCF7low	144
1.38507e-06	-0.301836	0.15	0.305	0.0228911	Rrm2	TCF7low	145
1.92805e-05	-0.282116	0.133	0.254	0.318649	Serpine2	TCF7low	146
2.55408e-05	-0.270464	0.773	0.88	0.422113	Lag3	TCF7low	147
9.36259e-05	-0.30239	0.303	0.42	1	Hist1h1e	TCF7low	148
9.78419e-05	-0.253608	0.247	0.369	1	Top2a	TCF7low	149
