# Supplementary material for: Enhanced Phenotype Definition for Precision Isolation of Precursor Exhausted Tumor-Infiltrating CD8 T Cells
Source: Front Immunol. 2020 Feb 27;11:340. doi: 10.3389/fimmu.2020.00340 (PMC7056729; doi:10.3389/fimmu.2020.00340)
Supplement: Supplementary file 3 [file Table_2.XLSX]

## Sheet: DEG_human_TCF7p_vs_TCF7neg
p_val	avg_logFC	pct.1	pct.2	p_val_adj	cluster	gene
5.78945e-288	7.20589	1	0	9.50223e-284	TRUE	TCF7
2.94297e-26	2.97192	0.214	0.019	4.8303e-22	TRUE	CCR7
0.000865046	2.55316	0.132	0.059	1	TRUE	IMPAD1
2.0627e-22	2.31497	0.412	0.149	3.3855e-18	TRUE	XCL1
0.00584128	1.95068	0.123	0.069	1	TRUE	TBC1D8B
5.569e-07	1.82543	0.16	0.053	0.0091404	TRUE	NMB
5.08336e-22	1.6993	0.342	0.089	8.34332e-18	TRUE	IL7R
7.63987e-15	1.68465	0.366	0.142	1.25393e-10	TRUE	XCL2
6.55669e-08	1.59629	0.173	0.056	0.00107615	TRUE	GNG4
9.73395e-12	1.58871	0.111	0.012	1.59763e-07	TRUE	IGFBP4
2.00334e-05	1.54158	0.103	0.03	0.328808	TRUE	CAV1
1.37388e-07	1.47254	0.16	0.054	0.00225495	TRUE	CD160
9.66881e-11	1.46994	0.115	0.017	1.58694e-06	TRUE	LEF1
6.32118e-05	1.46519	0.119	0.056	1	TRUE	PGAP1
0.00057945	1.41739	0.173	0.095	1	TRUE	GPR183
2.31945e-05	1.35976	0.321	0.204	0.380692	TRUE	THADA
0.00661695	1.33394	0.128	0.068	1	TRUE	LARP1B
0.00362119	1.27894	0.144	0.08	1	TRUE	JAKMIP2
0.000828363	1.23754	0.16	0.086	1	TRUE	XPNPEP3
6.40744e-05	1.18602	0.111	0.044	1	TRUE	S1PR1
4.61543e-05	1.17702	0.132	0.048	0.75753	TRUE	PHEX
3.00932e-06	1.16301	0.103	0.028	0.049392	TRUE	BACH2
3.39945e-06	1.16251	0.14	0.046	0.0557952	TRUE	C1orf228
1.09977e-05	1.1522	0.156	0.062	0.180505	TRUE	BCL2A1
2.21673e-10	1.13161	0.28	0.108	3.63833e-06	TRUE	PASK
1.50758e-09	1.13127	0.218	0.073	2.4744e-05	TRUE	CAPG
0.000304199	1.09951	0.107	0.04	1	TRUE	AGBL5
2.35896e-08	1.0546	0.243	0.097	0.000387176	TRUE	SELL
0.00155575	1.02697	0.165	0.088	1	TRUE	FBXO32
0.00485423	1.02447	0.152	0.082	1	TRUE	PECR
1.19545e-05	0.970741	0.128	0.042	0.19621	TRUE	BDH1
0.000492295	0.969385	0.115	0.047	1	TRUE	MYC
0.00146709	0.959555	0.189	0.108	1	TRUE	CPEB4
0.00108332	0.951051	0.226	0.132	1	TRUE	RP11-192H23.4
2.57707e-10	0.92563	0.305	0.123	4.22975e-06	TRUE	TIFA
0.00722484	0.898792	0.123	0.066	1	TRUE	HAGHL
2.80951e-05	0.894059	0.198	0.091	0.461125	TRUE	TNFSF8
0.00253997	0.892923	0.23	0.15	1	TRUE	AP2A2
0.00250087	0.879648	0.226	0.136	1	TRUE	TBC1D31
0.00905511	0.878698	0.202	0.124	1	TRUE	PBX4
0.0026433	0.875214	0.16	0.085	1	TRUE	SERINC5
0.00267192	0.87454	0.115	0.052	1	TRUE	AKT3
3.04583e-08	0.870059	0.362	0.187	0.000499911	TRUE	IRF2BP2
3.34011e-08	0.849359	0.255	0.107	0.000548213	TRUE	CHD7
0.00315306	0.831771	0.152	0.085	1	TRUE	CYHR1
0.000616214	0.831645	0.218	0.122	1	TRUE	ZNF770
0.00935395	0.808569	0.132	0.071	1	TRUE	BNIP3
0.000725717	0.808237	0.107	0.043	1	TRUE	NGFRAP1
0.00259972	0.797334	0.123	0.059	1	TRUE	CCDC86
0.00859616	0.789481	0.165	0.094	1	TRUE	TLE4
8.23208e-10	0.775699	0.366	0.173	1.35113e-05	TRUE	FLOT1
1.05096e-10	0.773395	0.749	0.532	1.72494e-06	TRUE	FOS
0.000447795	0.77286	0.136	0.242	1	TRUE	CCL3L3
0.00925618	0.760811	0.177	0.11	1	TRUE	PEX11B
0.000324881	0.753772	0.486	0.36	1	TRUE	SCML4
0.00479832	0.715605	0.132	0.07	1	TRUE	TMEM69
0.00904967	0.702487	0.123	0.064	1	TRUE	SPRY2
0.000735475	0.692285	0.235	0.135	1	TRUE	MGMT
7.47583e-06	0.674801	0.239	0.115	0.122701	TRUE	CCDC109B
0.0074542	0.67125	0.107	0.051	1	TRUE	ZNF32
0.000133408	0.663476	0.111	0.041	1	TRUE	TEX2
2.57694e-05	0.655844	0.412	0.266	0.422953	TRUE	GZMM
0.00818269	0.653491	0.14	0.103	1	TRUE	PLGLB1
0.000600411	0.65285	0.218	0.127	1	TRUE	CIAPIN1
0.000278539	0.646768	0.123	0.051	1	TRUE	PDGFD
2.94662e-07	0.644935	0.444	0.277	0.00483628	TRUE	TMEM123
5.05984e-13	0.63917	0.49	0.25	8.30472e-09	TRUE	AIM1
5.07237e-08	0.633709	0.309	0.145	0.000832527	TRUE	BCL6
0.0058889	0.625463	0.247	0.159	1	TRUE	ZNF326
2.68301e-09	0.621972	0.979	0.945	4.40363e-05	TRUE	RPLP0
0.00150887	0.615184	0.457	0.347	1	TRUE	NR3C1
4.32956e-06	0.613708	0.251	0.122	0.0710611	TRUE	EIF2D
0.000728061	0.60825	0.292	0.182	1	TRUE	AGK
0.000774344	0.604776	0.14	0.064	1	TRUE	RNF146
8.80905e-05	0.601758	0.263	0.145	1	TRUE	POLD2
0.00957589	0.601322	0.276	0.188	1	TRUE	RBM28
0.00364977	0.599593	0.214	0.129	1	TRUE	CD72
0.00046385	0.594964	0.255	0.153	1	TRUE	ASAP1
0.0025148	0.588533	0.189	0.116	1	TRUE	NCK2
1.65583e-07	0.582911	0.313	0.156	0.00271772	TRUE	ESD
0.000266207	0.578189	0.144	0.063	1	TRUE	SERPINB6
0.00199218	0.565927	0.284	0.184	1	TRUE	WIBG
0.00192618	0.558031	0.173	0.094	1	TRUE	TARS2
6.0148e-07	0.546714	0.498	0.32	0.00987209	TRUE	NUCB2
3.08782e-10	0.539489	0.914	0.814	5.06804e-06	TRUE	RPS5
0.00590792	0.539251	0.251	0.165	1	TRUE	ADK
3.40602e-10	0.537701	0.947	0.868	5.59031e-06	TRUE	EEF1G
0.00597377	0.536121	0.128	0.067	1	TRUE	RAB33A
1.69439e-16	0.53453	0.996	0.977	2.78101e-12	TRUE	RPS14
0.00459803	0.531543	0.156	0.086	1	TRUE	GPX7
0.00740017	0.530734	0.123	0.07	1	TRUE	ZNF138
6.37418e-05	0.528158	0.288	0.164	1	TRUE	DCTN4
6.0457e-10	0.524281	0.292	0.118	9.9228e-06	TRUE	GLUL
0.00863362	0.522102	0.136	0.073	1	TRUE	SELM
0.00326574	0.520078	0.136	0.068	1	TRUE	SACS
0.00482705	0.51849	0.226	0.14	1	TRUE	MRPL14
0.000135457	0.517265	0.691	0.552	1	TRUE	NFKBIA
0.000111389	0.512634	0.584	0.443	1	TRUE	FKBP5
3.93784e-10	0.511727	0.333	0.145	6.46318e-06	TRUE	MBOAT1
0.00179188	0.502005	0.325	0.217	1	TRUE	FAM65B
0.0076711	0.501059	0.132	0.07	1	TRUE	BCAT1
0.000179909	0.498705	0.276	0.159	1	TRUE	PARL
0.000921465	0.498405	0.329	0.215	1	TRUE	NOSIP
0.0081591	0.497864	0.181	0.112	1	TRUE	NKIRAS2
8.75306e-06	0.497621	0.551	0.395	0.143664	TRUE	CLDND1
0.00141264	0.494139	0.28	0.176	1	TRUE	CDCA7
0.00133919	0.492531	0.193	0.106	1	TRUE	AHCY
0.000220171	0.490945	0.255	0.144	1	TRUE	PAICS
0.00408935	0.489849	0.123	0.063	1	TRUE	C9orf72
6.49687e-12	0.485704	1	0.981	1.06633e-07	TRUE	RPL3
0.000428044	0.484102	0.169	0.085	1	TRUE	TOMM34
5.77985e-13	0.483078	0.984	0.929	9.48646e-09	TRUE	RPS18
0.000934702	0.481285	0.169	0.086	1	TRUE	ZNF468
0.000491054	0.480949	0.3	0.195	1	TRUE	SATB1
4.10569e-07	0.477637	0.975	0.952	0.00673866	TRUE	RPL4
0.000135643	0.475212	0.247	0.136	1	TRUE	MAML2
5.87683e-06	0.475079	0.568	0.406	0.0964564	TRUE	IL16
0.00649032	0.473431	0.214	0.137	1	TRUE	PDE6D
3.74476e-16	0.472419	1	0.986	6.14627e-12	TRUE	RPL13
0.00136367	0.471001	0.934	0.902	1	TRUE	MT-CO3
5.01106e-12	0.470632	0.992	0.941	8.22465e-08	TRUE	RPS8
3.33868e-06	0.467701	0.934	0.856	0.0547977	TRUE	RPS2
0.000101874	0.466002	0.457	0.314	1	TRUE	RGS10
1.35485e-05	0.459555	0.798	0.681	0.222372	TRUE	EEF1B2
0.00292568	0.456813	0.259	0.165	1	TRUE	SUPV3L1
0.000458453	0.451358	0.671	0.571	1	TRUE	EIF3E
0.00211496	0.451295	0.239	0.145	1	TRUE	MGAT4A
4.18555e-05	0.442163	0.831	0.751	0.686974	TRUE	RPL37
0.00974066	0.441957	0.72	0.626	1	TRUE	RPS17
4.64253e-06	0.439058	0.992	0.974	0.0761978	TRUE	RPL5
0.00627419	0.436932	0.189	0.113	1	TRUE	DIS3L
0.00570531	0.436328	0.267	0.176	1	TRUE	MED14
2.13152e-10	0.434472	0.967	0.918	3.49846e-06	TRUE	RPL10A
0.00115803	0.433367	0.206	0.116	1	TRUE	VWA8
3.14763e-07	0.431026	0.601	0.433	0.00516621	TRUE	CRTAM
0.000174965	0.430736	0.523	0.381	1	TRUE	REL
5.68238e-08	0.429237	0.827	0.686	0.000932649	TRUE	RPL36A
0.00410184	0.428373	0.218	0.133	1	TRUE	RABL2A
1.94033e-07	0.426123	0.914	0.798	0.00318466	TRUE	RPS10
1.10054e-08	0.425241	0.975	0.951	0.000180631	TRUE	RPL7
0.0014638	0.424475	0.358	0.244	1	TRUE	NR1H2
0.00198551	0.419813	0.305	0.203	1	TRUE	FAM60A
5.21908e-07	0.419755	0.992	0.974	0.00856608	TRUE	PABPC1
2.70439e-05	0.417635	0.251	0.131	0.443872	TRUE	BTLA
0.00019532	0.416111	0.728	0.594	1	TRUE	SLC2A3
6.00695e-10	0.41419	0.984	0.938	9.8592e-06	TRUE	RPL8
0.00789808	0.410958	0.119	0.061	1	TRUE	DPH2
0.00796751	0.410508	0.325	0.234	1	TRUE	C20orf112
0.000877013	0.40816	0.276	0.182	1	TRUE	CDC14A
0.00430119	0.403765	0.461	0.349	1	TRUE	NMT1
2.82456e-06	0.403407	0.93	0.86	0.0463595	TRUE	RPS23
0.0015959	0.402885	0.177	0.094	1	TRUE	SNF8
0.00673329	0.40038	0.148	0.094	1	TRUE	APBB3
0.00947524	0.399263	0.267	0.207	1	TRUE	DAZAP1
1.91292e-05	0.398281	0.436	0.283	0.313967	TRUE	UXT
0.00591217	0.397762	0.123	0.061	1	TRUE	SNX15
0.0034958	0.397377	0.235	0.146	1	TRUE	TMEM261
0.00721629	0.39679	0.193	0.116	1	TRUE	TNRC6C
0.00982272	0.395965	0.173	0.105	1	TRUE	TCEAL8
8.63289e-05	0.395795	0.342	0.209	1	TRUE	INPP5B
0.00608077	0.395702	0.214	0.136	1	TRUE	NOA1
0.000722002	0.392199	0.193	0.107	1	TRUE	KCTD13
0.00889049	0.389483	0.206	0.128	1	TRUE	SMYD3
8.13045e-07	0.386224	0.288	0.144	0.0133445	TRUE	ITGAX
1.45436e-07	0.385501	0.996	0.974	0.00238705	TRUE	RPS4X
1.47073e-09	0.384412	0.951	0.842	2.4139e-05	TRUE	RPL27
0.00633506	0.382871	0.148	0.08	1	TRUE	DNAAF2
3.40225e-06	0.3807	0.658	0.487	0.0558411	TRUE	TOMM7
1.50747e-10	0.380538	1	0.989	2.4742e-06	TRUE	RPLP1
0.000267628	0.376502	0.111	0.041	1	TRUE	NCR3LG1
0.00483089	0.373391	0.185	0.107	1	TRUE	ATOX1
7.24945e-06	0.372519	0.152	0.057	0.118985	TRUE	BBS1
0.000651595	0.371829	0.461	0.341	1	TRUE	SLAMF6
0.00845901	0.371552	0.247	0.162	1	TRUE	FAHD2B
0.00362131	0.369753	0.173	0.096	1	TRUE	OGFOD2
2.04278e-05	0.369451	0.198	0.09	0.335282	TRUE	ZNF683
8.73132e-08	0.368461	0.992	0.973	0.00143307	TRUE	RPL18A
8.26204e-05	0.367847	0.346	0.216	1	TRUE	RASA4
1.50436e-09	0.367394	0.992	0.977	2.46911e-05	TRUE	RPL19
0.000723392	0.364609	0.428	0.301	1	TRUE	C1QBP
2.00917e-08	0.364581	0.514	0.312	0.000329765	TRUE	ATM
0.00220297	0.363868	0.169	0.09	1	TRUE	RPAP1
0.00225556	0.359444	0.309	0.204	1	TRUE	SLC25A44
0.00315452	0.358157	0.605	0.495	1	TRUE	ATXN7
3.49142e-06	0.357002	0.984	0.949	0.0573047	TRUE	RPS12
8.49812e-06	0.351361	0.947	0.869	0.13948	TRUE	RPS28
8.98836e-07	0.350947	0.984	0.948	0.0147526	TRUE	RPL9
0.000371916	0.350628	0.901	0.826	1	TRUE	PDCD4
6.32736e-08	0.35017	0.959	0.947	0.00103851	TRUE	RPLP2
1.59487e-07	0.349927	0.922	0.837	0.00261767	TRUE	RPL37A
0.000375496	0.348813	0.288	0.174	1	TRUE	ACAT1
1.53194e-07	0.347944	0.193	0.07	0.00251437	TRUE	SORL1
2.01043e-08	0.346985	0.934	0.858	0.000329972	TRUE	RPL31
2.6322e-05	0.345095	0.93	0.851	0.432023	TRUE	RPL23
0.00791484	0.339905	0.58	0.484	1	TRUE	HIF1A
9.33292e-05	0.339135	0.86	0.745	1	TRUE	RPL35
0.000711078	0.337685	0.165	0.082	1	TRUE	SYPL1
0.00038775	0.337282	0.428	0.297	1	TRUE	FBL
0.00714783	0.33688	0.329	0.232	1	TRUE	UGCG
1.16676e-09	0.336516	0.947	0.814	1.915e-05	TRUE	RPL39
0.000302846	0.336356	0.72	0.592	1	TRUE	FOSB
0.00140456	0.335432	0.786	0.677	1	TRUE	CD52
0.00265504	0.334217	0.21	0.129	1	TRUE	AREG
0.000124857	0.331924	0.967	0.947	1	TRUE	RPSA
0.000431466	0.330576	0.914	0.84	1	TRUE	RPS17L
8.89599e-05	0.330002	0.955	0.894	1	TRUE	RPS13
0.000272502	0.329493	0.975	0.931	1	TRUE	RPS25
2.21019e-08	0.329449	0.988	0.964	0.000362758	TRUE	RPL11
1.38306e-06	0.3288	0.93	0.851	0.0227001	TRUE	RPL29
1.9402e-08	0.328137	0.992	0.964	0.000318446	TRUE	RPL17
0.00058756	0.32787	0.222	0.127	1	TRUE	MPST
3.35279e-06	0.326679	0.963	0.925	0.0550293	TRUE	RPL7A
5.4303e-09	0.324286	1	0.981	8.91275e-05	TRUE	RPS3A
1.04113e-06	0.32327	0.967	0.888	0.017088	TRUE	RPS29
0.000650028	0.320253	0.728	0.63	1	TRUE	RPS21
0.000433481	0.317154	0.251	0.144	1	TRUE	GTF2F2
0.00949547	0.315697	0.267	0.185	1	TRUE	MRPL22
1.2306e-05	0.309439	0.955	0.891	0.201979	TRUE	RPL35A
8.02763e-08	0.307277	0.996	0.971	0.00131757	TRUE	RPL23A
0.00441812	0.305018	0.23	0.143	1	TRUE	MVB12B
0.000559951	0.304872	0.44	0.312	1	TRUE	CD28
0.000869344	0.30477	0.646	0.522	1	TRUE	STOM
0.00186489	0.303896	0.947	0.909	1	TRUE	RPL32
0.000149699	0.303708	0.288	0.169	1	TRUE	GTPBP4
0.00289373	0.301429	0.173	0.109	1	TRUE	LTB
7.66145e-06	0.30001	0.975	0.935	0.125747	TRUE	GNB2L1
1.95665e-08	0.296886	0.996	0.983	0.000321144	TRUE	RPS3
0.000145163	0.29555	0.317	0.192	1	TRUE	APH1A
0.00308811	0.291969	0.156	0.086	1	TRUE	ACTR8
0.000984588	0.289022	0.267	0.169	1	TRUE	SETD8
3.78077e-05	0.287555	0.86	0.741	0.620537	TRUE	RPL36
3.18262e-06	0.287391	0.967	0.915	0.0522364	TRUE	RPL30
0.00195189	0.286489	0.119	0.054	1	TRUE	GRAMD1B
0.00881752	0.280141	0.313	0.22	1	TRUE	NT5C
0.00536985	0.280066	0.214	0.131	1	TRUE	VPS45
0.000196035	0.279922	0.638	0.513	1	TRUE	EIF3L
0.00100888	0.279112	0.523	0.395	1	TRUE	CBWD5
9.93977e-05	0.278641	0.77	0.656	1	TRUE	EIF4B
0.00474395	0.275634	0.156	0.087	1	TRUE	FLYWCH2
0.00547914	0.274191	0.198	0.122	1	TRUE	ATP5SL
0.0063872	0.273423	0.325	0.229	1	TRUE	COPS3
0.00897913	0.272033	0.251	0.169	1	TRUE	HEATR5B
2.76906e-05	0.271945	0.996	0.952	0.454487	TRUE	RPS15A
0.0024519	0.271286	0.325	0.219	1	TRUE	NOC2L
0.0026912	0.270847	0.412	0.303	1	TRUE	FAM120B
0.00929385	0.270674	0.251	0.168	1	TRUE	PCMTD2
0.00199368	0.26991	0.444	0.326	1	TRUE	HMGA1
0.00347964	0.26476	0.235	0.144	1	TRUE	GLO1
1.47118e-05	0.264446	0.988	0.954	0.241465	TRUE	RPS27A
0.000900894	0.262902	0.473	0.359	1	TRUE	TRERF1
1.54415e-05	0.260629	0.996	0.973	0.253442	TRUE	TPT1
9.65483e-06	0.25904	0.967	0.892	0.158465	TRUE	RPL27A
0.00507789	0.258515	0.235	0.149	1	TRUE	UFL1
0.000827691	0.257797	0.909	0.858	1	TRUE	RPL14
0.000598669	0.255997	0.802	0.701	1	TRUE	RPL22
0.00101541	0.255473	0.387	0.266	1	TRUE	NHP2
2.32703e-05	0.254926	0.971	0.927	0.381936	TRUE	RPS16
0.000785752	0.252913	0.959	0.931	1	TRUE	RPS24
0.00181785	0.252341	0.486	0.364	1	TRUE	PILRB
4.59882e-05	0.252312	0.403	0.258	0.754804	TRUE	KLRG1
0.000159517	0.250879	0.49	0.347	1	TRUE	PPA1
3.98759e-05	0.247889	0.971	0.942	0.654483	TRUE	RPS15
0.000440176	0.247721	0.177	0.091	1	TRUE	ANKMY1
0.00136528	0.246702	0.704	0.581	1	TRUE	SH2D1A
0.00218578	0.246421	0.424	0.308	1	TRUE	RAP2B
4.93548e-06	0.246291	0.951	0.897	0.081006	TRUE	RPS20
0.00278877	0.24449	0.35	0.245	1	TRUE	OVCA2
0.00636871	0.242843	0.346	0.246	1	TRUE	LRPPRC
0.00687588	0.241694	0.572	0.462	1	TRUE	EIF3D
0.000259784	0.241546	0.28	0.171	1	TRUE	SUGP1
0.00471285	0.241418	0.263	0.174	1	TRUE	HAUS5
0.000866129	0.239492	0.255	0.157	1	TRUE	CNOT10
0.00289195	0.238663	0.543	0.424	1	TRUE	PEBP1
0.000599135	0.236775	0.658	0.527	1	TRUE	SPATA13
0.00463462	0.235559	0.387	0.28	1	TRUE	ELOVL1
0.000136145	0.235332	0.963	0.926	1	TRUE	RPL26
0.0049791	0.235074	0.173	0.1	1	TRUE	HPCAL1
9.32531e-06	0.233096	0.412	0.266	0.153056	TRUE	PDHA1
0.00186189	0.231544	0.831	0.792	1	TRUE	H3F3A
8.0819e-10	0.231391	0.675	0.45	1.32648e-05	TRUE	TAGAP
0.000568488	0.231159	0.642	0.508	1	TRUE	GYPC
0.00214133	0.230492	0.243	0.152	1	TRUE	SNAP29
0.00313617	0.229821	0.152	0.083	1	TRUE	TARBP1
0.00545666	0.228208	0.609	0.496	1	TRUE	APRT
1.01798e-05	0.225963	0.852	0.718	0.167082	TRUE	AHNAK
0.000695435	0.224952	0.317	0.215	1	TRUE	ACO2
0.000232729	0.22397	0.663	0.522	1	TRUE	CD48
0.000605889	0.223779	0.391	0.268	1	TRUE	TNFAIP8
0.00161417	0.222359	0.646	0.557	1	TRUE	TSPAN14
0.00525725	0.222011	0.185	0.113	1	TRUE	SAYSD1
0.000941039	0.218832	0.848	0.74	1	TRUE	SKP1
4.17927e-06	0.217605	0.93	0.862	0.0685943	TRUE	MTRNR2L8
0.00209025	0.21511	0.523	0.4	1	TRUE	ERP29
0.00242271	0.21456	0.342	0.235	1	TRUE	ERCC3
4.57379e-05	0.209436	0.461	0.312	0.750696	TRUE	FAM102A
0.00586782	0.207264	0.959	0.938	1	TRUE	PPIA
0.00770064	0.206834	0.988	0.977	1	TRUE	RPL15
0.00956247	0.205474	0.457	0.353	1	TRUE	SACM1L
0.00363785	0.203319	0.379	0.277	1	TRUE	EPB41
0.000437381	0.203225	0.305	0.189	1	TRUE	LCMT1
0.00656959	0.202535	0.514	0.404	1	TRUE	BIN2
0.00542791	0.202378	0.296	0.205	1	TRUE	METTL15
0.000403153	0.202177	0.165	0.095	1	TRUE	METTL2A
0.00505418	0.201737	0.498	0.386	1	TRUE	RBM17
0.00973905	0.200269	0.383	0.283	1	TRUE	HNRNPH2
0.000817991	0.1999	0.963	0.933	1	TRUE	RPS9
0.000220407	0.199881	0.333	0.208	1	TRUE	THOC7
0.00244	0.19874	0.926	0.864	1	TRUE	RPL18
0.00413347	0.198346	0.37	0.267	1	TRUE	PCNXL2
0.00609355	0.193726	0.239	0.154	1	TRUE	TMEM222
0.0067726	0.19268	0.391	0.287	1	TRUE	TMEM219
3.71801e-05	0.191929	0.202	0.094	0.610237	TRUE	UTP20
0.00657163	0.190943	0.399	0.306	1	TRUE	FIS1
2.58254e-05	0.186871	0.77	0.626	0.423873	TRUE	HINT1
4.02523e-06	0.185906	0.856	0.713	0.0660662	TRUE	RPL38
0.00624894	0.185128	0.539	0.428	1	TRUE	PRKDC
0.00205425	0.183701	0.387	0.276	1	TRUE	LSM4
0.00138077	0.183139	0.523	0.397	1	TRUE	SFI1
0.00905897	0.18166	0.461	0.357	1	TRUE	NDUFB4
0.00323232	0.181658	0.276	0.178	1	TRUE	MRPL47
0.000828954	0.179423	0.267	0.169	1	TRUE	MED8
0.00253282	0.179266	0.877	0.792	1	TRUE	SLC25A6
0.000604069	0.17894	0.802	0.684	1	TRUE	STK4
0.00682037	0.175886	0.523	0.412	1	TRUE	SEC11A
0.00764615	0.175437	0.263	0.176	1	TRUE	ATIC
0.000392049	0.175178	0.49	0.354	1	TRUE	IL21R
0.00078699	0.169907	0.148	0.081	1	TRUE	SMIM20
0.00471087	0.169894	0.984	0.973	1	TRUE	RPL28
0.000355711	0.167926	0.403	0.274	1	TRUE	RIF1
0.00213445	0.166191	0.259	0.196	1	TRUE	THOC3
0.000273293	0.163156	0.3	0.186	1	TRUE	UBLCP1
0.00692563	0.162254	0.568	0.47	1	TRUE	SPDYE1
0.00265639	0.156452	0.16	0.086	1	TRUE	HSPBAP1
7.30267e-05	0.154769	0.44	0.299	1	TRUE	CAMK4
0.00978963	0.154038	0.222	0.142	1	TRUE	GUCD1
0.00480529	0.150568	0.177	0.101	1	TRUE	CRTAP
0.00613347	0.149262	0.449	0.345	1	TRUE	C14orf2
0.000186283	0.147525	0.988	0.931	1	TRUE	RPS11
0.0073669	0.145554	0.247	0.161	1	TRUE	YDJC
0.00101695	0.145377	0.189	0.107	1	TRUE	PRUNE
0.000540704	0.143552	0.959	0.888	1	TRUE	UBA52
0.00613764	0.143174	0.391	0.295	1	TRUE	LSM7
0.00433492	0.140502	0.979	0.964	1	TRUE	RPL21
0.00195785	0.140411	0.416	0.306	1	TRUE	MRPS21
0.00796416	0.140189	0.272	0.189	1	TRUE	TTC39B
0.00346597	0.139629	0.152	0.081	1	TRUE	GRINA
0.000392236	0.139434	0.51	0.395	1	TRUE	SEC61B
0.00041619	0.135409	0.399	0.271	1	TRUE	STAMBPL1
0.00372605	0.135295	0.453	0.341	1	TRUE	AES
0.000388994	0.132445	0.313	0.195	1	TRUE	PABPC3
0.0062775	0.131998	0.416	0.311	1	TRUE	NIN
0.00700834	0.131638	0.712	0.609	1	TRUE	EIF3F
0.00762912	0.13084	0.239	0.168	1	TRUE	QSOX1
4.62154e-05	0.129357	0.403	0.258	0.758534	TRUE	CBWD2
0.00131312	0.124859	0.877	0.784	1	TRUE	RPL24
0.00106492	0.122675	0.457	0.334	1	TRUE	OCIAD2
0.000229845	0.120351	0.16	0.077	1	TRUE	ZNF286B
0.00152887	0.118317	0.3	0.203	1	TRUE	NR4A3
0.0073761	0.114993	0.16	0.105	1	TRUE	LPAR6
0.00180528	0.114842	0.712	0.592	1	TRUE	RBM3
0.00224706	0.114642	0.276	0.185	1	TRUE	TSPYL4
3.37346e-05	0.113482	0.708	0.554	0.553685	TRUE	COX7C
0.00359408	0.112379	0.288	0.19	1	TRUE	PGLS
0.00632822	0.111964	0.654	0.545	1	TRUE	SSR4
0.00585899	0.111755	0.267	0.182	1	TRUE	RNGTT
0.00940928	0.107024	0.519	0.433	1	TRUE	RSL1D1
0.00353646	0.106528	0.325	0.224	1	TRUE	CSE1L
0.000940007	0.106414	0.745	0.623	1	TRUE	TNRC6B
0.0066445	0.104925	0.477	0.379	1	TRUE	PHB2
0.00128968	0.104632	0.436	0.314	1	TRUE	CTSA
0.000215358	0.103565	0.745	0.617	1	TRUE	RHOF
0.00223945	0.103015	0.531	0.416	1	TRUE	NDUFV1
0.0083353	0.102855	0.663	0.573	1	TRUE	POMP
0.00422065	0.102469	0.519	0.405	1	TRUE	CHMP4A
0.00205943	0.101087	0.274	0.37	1	FALSE	KDM4C
0.00260917	0.104093	0.333	0.407	1	FALSE	KARS
0.00417548	0.104826	0.282	0.366	1	FALSE	CPSF3L
0.00224706	0.108977	0.441	0.564	1	FALSE	TMEM120B
0.00266052	0.113556	0.383	0.457	1	FALSE	NFATC2
0.00217579	0.115616	0.4	0.486	1	FALSE	DDX46
0.000584225	0.122534	0.287	0.403	1	FALSE	FBXW5
3.29676e-10	0.127158	0.814	0.613	5.41097e-06	FALSE	CCL4
0.00040887	0.127435	0.955	0.992	1	FALSE	PSME1
6.53741e-07	0.127512	0.408	0.543	0.0107299	FALSE	C9orf78
0.00890339	0.128631	0.284	0.325	1	FALSE	YIPF3
0.00131504	0.130766	0.106	0.16	1	FALSE	LDB1
0.00163289	0.133333	0.132	0.181	1	FALSE	ABHD14A
0.00957348	0.136407	0.149	0.214	1	FALSE	EXOC1
0.00754105	0.136847	0.307	0.395	1	FALSE	RTF1
0.00254753	0.138046	0.08	0.136	1	FALSE	RPP25L
0.00407783	0.138288	0.299	0.35	1	FALSE	MRPL10
0.00303495	0.139011	0.219	0.28	1	FALSE	DDT
0.00183192	0.144231	0.27	0.366	1	FALSE	LYPLA1
0.00268559	0.144502	0.251	0.317	1	FALSE	NUP93
0.00995739	0.147008	0.27	0.354	1	FALSE	GIGYF2
0.0079441	0.150385	0.083	0.144	1	FALSE	FAM156B
0.00546126	0.154586	0.069	0.128	1	FALSE	LTBP3
0.00321264	0.155943	0.825	0.901	1	FALSE	SRSF5
0.00619412	0.158072	0.128	0.189	1	FALSE	ABCF2
0.00938414	0.16012	0.153	0.23	1	FALSE	AGAP8
0.000169544	0.160835	0.163	0.255	1	FALSE	PQLC3
0.00107221	0.164243	0.429	0.469	1	FALSE	BATF
0.000255673	0.167266	0.132	0.189	1	FALSE	PPME1
0.000379695	0.167511	0.924	0.959	1	FALSE	IL32
0.00658546	0.168212	0.345	0.395	1	FALSE	RHOG
0.000211984	0.168593	0.27	0.391	1	FALSE	DENND4A
6.33088e-06	0.16986	0.477	0.309	0.103909	FALSE	VPS37B
4.61119e-06	0.173273	0.207	0.263	0.0756834	FALSE	C8orf59
0.000360943	0.1738	0.412	0.51	1	FALSE	PBXIP1
0.0063344	0.175885	0.249	0.313	1	FALSE	SMN2
0.0069828	0.176187	0.298	0.342	1	FALSE	CSNK2A2
0.000105127	0.176248	0.072	0.144	1	FALSE	SH3BGRL2
0.00198851	0.177459	0.403	0.473	1	FALSE	SZRD1
0.00328319	0.177787	0.061	0.119	1	FALSE	CPNE8
0.000741019	0.182123	0.377	0.436	1	FALSE	RHOT2
0.00360242	0.183892	0.105	0.144	1	FALSE	NUBP1
0.00660661	0.186983	0.528	0.543	1	FALSE	BZW1
0.00877555	0.187922	0.393	0.477	1	FALSE	PARP1
0.00646564	0.188541	0.345	0.379	1	FALSE	TMEM258
0.0025675	0.188839	0.175	0.239	1	FALSE	MRPL53
0.00145061	0.190823	0.376	0.44	1	FALSE	RTFDC1
0.00413423	0.191616	0.082	0.136	1	FALSE	MRPL45
0.00317791	0.193436	0.318	0.407	1	FALSE	CLK3
0.00186757	0.194364	0.199	0.263	1	FALSE	CDK16
0.000289568	0.197394	0.356	0.469	1	FALSE	STIM1
0.000324837	0.197823	0.952	0.967	1	FALSE	CALM1
0.000167429	0.200244	0.559	0.613	1	FALSE	C9orf142
0.00541954	0.203988	0.153	0.226	1	FALSE	IFNGR1
0.00319031	0.210687	0.374	0.461	1	FALSE	VOPP1
0.000164725	0.21124	0.064	0.144	1	FALSE	C14orf182
0.00823426	0.215864	0.15	0.202	1	FALSE	HAUS4
0.00260493	0.215866	0.538	0.564	1	FALSE	COX8A
0.00833979	0.218984	0.12	0.173	1	FALSE	FARS2
0.00363115	0.221759	0.157	0.218	1	FALSE	PHF5A
0.00319922	0.22221	0.237	0.292	1	FALSE	NDUFC1
1.28545e-06	0.222994	0.283	0.453	0.0210982	FALSE	TNIP1
0.00789997	0.223152	0.22	0.284	1	FALSE	DDX47
0.00103522	0.224503	0.504	0.547	1	FALSE	NDUFA4
6.83973e-06	0.226455	0.927	0.872	0.112261	FALSE	RGS1
0.00848193	0.227142	0.141	0.082	1	FALSE	FAM49A
0.000213592	0.229013	0.112	0.177	1	FALSE	CHI3L2
0.0036761	0.230029	0.252	0.296	1	FALSE	DHPS
0.00662722	0.230444	0.201	0.255	1	FALSE	POP4
5.38348e-05	0.230546	0.175	0.263	0.883591	FALSE	MPC1
0.00135866	0.231979	0.082	0.136	1	FALSE	TNFRSF10B
0.00139144	0.235149	0.227	0.288	1	FALSE	PPIL2
0.00313672	0.235249	0.251	0.313	1	FALSE	COX17
0.000153332	0.238899	0.364	0.391	1	FALSE	HMGN3
0.00373873	0.238918	0.279	0.329	1	FALSE	PAF1
0.00569671	0.239559	0.063	0.111	1	FALSE	YES1
0.00026504	0.240965	0.552	0.687	1	FALSE	SYNE1
0.00165353	0.244326	0.187	0.292	1	FALSE	PLEKHA3
0.00713145	0.246822	0.195	0.23	1	FALSE	GRPEL1
0.00966999	0.24825	0.334	0.424	1	FALSE	ADIPOR1
0.00265009	0.249273	0.515	0.395	1	FALSE	APOL6
0.00513645	0.249689	0.302	0.374	1	FALSE	MICAL1
0.000320017	0.255507	0.446	0.564	1	FALSE	LARP4B
2.09745e-07	0.261708	0.725	0.831	0.00344254	FALSE	ARF1
0.00763915	0.264412	0.513	0.539	1	FALSE	IST1
0.000860323	0.266266	0.47	0.547	1	FALSE	NUDC
0.00087823	0.267938	0.149	0.214	1	FALSE	TPCN2
0.00962709	0.269435	0.64	0.716	1	FALSE	ACAP1
0.0046771	0.271065	0.144	0.181	1	FALSE	ING4
0.00637162	0.272401	0.279	0.267	1	FALSE	HSD17B10
0.00668865	0.273921	0.225	0.259	1	FALSE	PPP2R3C
0.00901993	0.274564	0.086	0.14	1	FALSE	POFUT1
0.00141901	0.276513	0.388	0.477	1	FALSE	PUM1
0.00755537	0.278242	0.756	0.798	1	FALSE	TMBIM6
0.00634222	0.279931	0.111	0.16	1	FALSE	LMBR1L
0.000253642	0.280238	0.564	0.49	1	FALSE	CREM
0.00726775	0.28143	0.293	0.346	1	FALSE	COPB2
0.00110466	0.28159	0.733	0.77	1	FALSE	DNAJA1
0.00600053	0.286655	0.234	0.284	1	FALSE	C14orf119
0.00196002	0.288215	0.751	0.798	1	FALSE	TSPYL1
3.48327e-05	0.288336	0.576	0.42	0.57171	FALSE	IFNG
0.0022381	0.289509	0.308	0.329	1	FALSE	DAXX
0.000174602	0.290612	0.849	0.761	1	FALSE	APOBEC3G
0.0070423	0.295912	0.184	0.226	1	FALSE	PNPLA6
0.000461252	0.29694	0.963	0.93	1	FALSE	RNF213
0.0089382	0.298646	0.631	0.547	1	FALSE	HSP90B1
0.00605654	0.301571	0.304	0.383	1	FALSE	EXOC4
0.00911878	0.30645	0.189	0.239	1	FALSE	ATP9B
0.00135826	0.310544	0.905	0.831	1	FALSE	LYST
0.00154447	0.315098	0.219	0.123	1	FALSE	SSH1
0.00560615	0.321233	0.298	0.202	1	FALSE	MAF
3.53295e-05	0.321624	0.268	0.387	0.579863	FALSE	SRPK2
0.00289146	0.321705	0.372	0.461	1	FALSE	DIP2A
0.000582985	0.329234	0.791	0.844	1	FALSE	CLK1
0.00783987	0.332759	0.266	0.292	1	FALSE	NELFE
0.00166283	0.333884	0.309	0.374	1	FALSE	PDE7A
0.00632806	0.334465	0.5	0.543	1	FALSE	ARID1A
0.00228386	0.335896	0.419	0.498	1	FALSE	HLA-DQA1
0.00941664	0.336708	0.751	0.77	1	FALSE	CYTIP
0.00100866	0.341465	0.257	0.358	1	FALSE	SULT1A3
0.00105498	0.347823	0.121	0.206	1	FALSE	FASN
0.00258404	0.348168	0.263	0.309	1	FALSE	EIF4E2
0.000245463	0.351751	0.32	0.407	1	FALSE	WASH4P
0.00234565	0.352134	0.921	0.889	1	FALSE	LSP1
0.00475574	0.352378	0.349	0.391	1	FALSE	RBM33
0.00673568	0.353579	0.236	0.3	1	FALSE	FAM204A
0.00216047	0.354614	0.236	0.333	1	FALSE	ZNF217
0.00979463	0.356586	0.398	0.444	1	FALSE	WDR33
0.00252739	0.3577	0.358	0.387	1	FALSE	UFC1
0.00698961	0.359057	0.749	0.72	1	FALSE	CTSD
0.00425397	0.36008	0.126	0.156	1	FALSE	IFNAR1
0.00341822	0.360576	0.361	0.424	1	FALSE	TBRG1
0.00267572	0.361582	0.707	0.671	1	FALSE	POLR2A
0.0007244	0.365783	0.106	0.165	1	FALSE	SPDYE2B
2.90434e-12	0.365793	0.664	0.428	4.7669e-08	FALSE	GZMH
0.00305606	0.366319	0.289	0.317	1	FALSE	CNP
0.00684095	0.367009	0.254	0.305	1	FALSE	WSB2
0.00562079	0.367522	0.075	0.128	1	FALSE	CUX1
0.00798266	0.371852	0.229	0.144	1	FALSE	C20orf194
0.00193797	0.372894	0.383	0.44	1	FALSE	NUDT21
0.00455881	0.376285	0.254	0.309	1	FALSE	AQR
0.00623981	0.376747	0.262	0.342	1	FALSE	R3HDM1
0.00563694	0.376822	0.81	0.782	1	FALSE	BRD2
0.006231	0.377831	0.819	0.844	1	FALSE	UBBP4
0.000691964	0.379658	0.084	0.123	1	FALSE	GUF1
0.00402875	0.380915	0.264	0.325	1	FALSE	TMBIM1
0.00277982	0.381693	0.355	0.247	1	FALSE	PTMS
0.00223742	0.384774	0.374	0.44	1	FALSE	POLR3E
0.00596746	0.386326	0.235	0.255	1	FALSE	ZNHIT3
0.00260092	0.387655	0.418	0.391	1	FALSE	AHSA1
0.000706419	0.3877	0.394	0.432	1	FALSE	SND1
7.88197e-06	0.390033	0.659	0.494	0.129367	FALSE	FAM46C
0.000231245	0.393209	0.924	0.947	1	FALSE	UBB
0.00511729	0.407632	0.291	0.337	1	FALSE	BOLA2B
0.00638889	0.408524	0.378	0.453	1	FALSE	UBR4
9.85631e-07	0.414136	0.943	0.901	0.0161772	FALSE	APOBEC3C
0.000567772	0.416452	0.145	0.214	1	FALSE	C10orf76
6.19019e-05	0.419849	0.34	0.202	1	FALSE	CRIM1
0.000875645	0.424789	0.27	0.333	1	FALSE	CCDC91
0.0029865	0.42542	0.124	0.193	1	FALSE	EIF2AK1
0.00331356	0.429165	0.526	0.461	1	FALSE	CD2BP2
0.00495035	0.43196	0.149	0.181	1	FALSE	NARG2
0.00676393	0.43291	0.634	0.601	1	FALSE	HERPUD1
0.00731701	0.43497	0.818	0.786	1	FALSE	TAP1
0.00836254	0.436382	0.72	0.654	1	FALSE	GBP2
0.00784972	0.437475	0.098	0.14	1	FALSE	CTDSP2
0.000531364	0.440667	0.885	0.856	1	FALSE	CBLB
0.00175551	0.441631	0.283	0.37	1	FALSE	CDK12
0.00668592	0.446261	0.332	0.342	1	FALSE	VAMP5
0.00486431	0.449404	0.268	0.185	1	FALSE	DUSP5
3.43557e-07	0.458566	0.488	0.305	0.0056388	FALSE	CCR5
0.000145983	0.460686	0.725	0.597	1	FALSE	TNFRSF1B
0.00123053	0.461081	0.537	0.58	1	FALSE	PTPN6
0.00503258	0.461206	0.803	0.728	1	FALSE	CD97
0.00642673	0.46207	0.111	0.16	1	FALSE	PIGU
0.00276842	0.46533	0.428	0.444	1	FALSE	MDH1
0.000625743	0.466439	0.34	0.399	1	FALSE	NUP214
4.50934e-05	0.467787	0.904	0.827	0.740119	FALSE	MSN
0.00218567	0.471679	0.538	0.444	1	FALSE	OASL
0.00637182	0.471797	0.534	0.481	1	FALSE	CDK2AP2
0.000213786	0.477219	0.204	0.247	1	FALSE	ARPC1A
0.00345088	0.483466	0.611	0.547	1	FALSE	PRKAR1A
0.00519478	0.494458	0.441	0.399	1	FALSE	RBM12
7.68022e-06	0.494979	0.803	0.728	0.126055	FALSE	ID2
0.00828449	0.505149	0.246	0.309	1	FALSE	RBMS1
0.00915691	0.505647	0.323	0.292	1	FALSE	NDUFA9
0.00115336	0.508313	0.212	0.185	1	FALSE	GPN1
0.00171044	0.514276	0.35	0.395	1	FALSE	OXNAD1
7.68757e-05	0.519117	0.759	0.708	1	FALSE	CTSW
0.00223864	0.52171	0.18	0.263	1	FALSE	ESYT2
0.00932997	0.53281	0.125	0.066	1	FALSE	TIMD4
0.00913718	0.533881	0.327	0.317	1	FALSE	SPSB3
0.000599095	0.537413	0.106	0.119	1	FALSE	ABHD10
0.00560603	0.538361	0.201	0.243	1	FALSE	CHKB
0.000815329	0.538731	0.468	0.527	1	FALSE	SCAMP2
0.000686978	0.539634	0.593	0.523	1	FALSE	SLC38A2
0.00142661	0.540938	0.576	0.461	1	FALSE	CTSC
0.000504731	0.542469	0.478	0.362	1	FALSE	FAM53B
4.18244e-20	0.543101	0.98	0.926	6.86464e-16	FALSE	NKG7
8.70019e-06	0.547709	0.193	0.272	0.142796	FALSE	SLC35B1
0.00916099	0.547862	0.62	0.588	1	FALSE	SIRPG
4.2354e-06	0.548667	0.744	0.613	0.0695155	FALSE	GBP5
0.00448614	0.548694	0.223	0.136	1	FALSE	LAYN
0.00257939	0.553716	0.873	0.831	1	FALSE	CLEC2D
0.00689644	0.555032	0.366	0.267	1	FALSE	CCDC64
0.00088066	0.557808	0.098	0.144	1	FALSE	RCN1
0.000918613	0.564328	0.287	0.366	1	FALSE	PAPD4
0.00624469	0.569366	0.174	0.099	1	FALSE	TMEM120A
0.00782545	0.580184	0.114	0.156	1	FALSE	SFXN2
0.00884498	0.582263	0.358	0.333	1	FALSE	HIAT1
0.00056797	0.583048	0.174	0.202	1	FALSE	SHARPIN
1.16334e-05	0.583439	0.313	0.28	0.190939	FALSE	IFI27L2
0.000513007	0.585316	0.443	0.547	1	FALSE	DNAJB14
0.00261451	0.592706	0.193	0.28	1	FALSE	ATP2A2
0.0086918	0.595206	0.268	0.247	1	FALSE	WDR26
0.00278488	0.598	0.214	0.226	1	FALSE	FOXO1
0.000505292	0.601515	0.687	0.56	1	FALSE	IFI6
0.0017779	0.602469	0.274	0.259	1	FALSE	ATF2
1.57036e-06	0.603142	0.605	0.486	0.0257743	FALSE	CLEC2B
0.0045733	0.610876	0.431	0.407	1	FALSE	CYBA
0.00852039	0.611005	0.38	0.333	1	FALSE	SRSF4
6.73578e-08	0.613075	0.753	0.58	0.00110554	FALSE	CCL4L1
0.00643735	0.617683	0.165	0.091	1	FALSE	CTNNA1
0.00396184	0.619007	0.117	0.189	1	FALSE	PZP
0.000518415	0.619611	0.589	0.461	1	FALSE	SLA2
9.04135e-06	0.628731	0.758	0.667	0.148396	FALSE	CCND2
1.10343e-21	0.632394	0.998	0.979	1.81107e-17	FALSE	CCL5
0.00457547	0.632958	0.433	0.444	1	FALSE	SAFB
0.00633718	0.634446	0.112	0.165	1	FALSE	BTBD9
0.00951925	0.635097	0.089	0.152	1	FALSE	AFMID
4.12456e-16	0.643129	0.847	0.626	6.76964e-12	FALSE	GZMA
0.000476939	0.644814	0.14	0.23	1	FALSE	RAD52
0.00329735	0.646927	0.122	0.177	1	FALSE	RRAGC
0.00548882	0.653042	0.392	0.403	1	FALSE	SLC7A5
0.000144729	0.658118	0.483	0.37	1	FALSE	GBP1
0.000251362	0.658739	0.335	0.259	1	FALSE	AD000671.6
0.000125012	0.66034	0.245	0.132	1	FALSE	CSF1
0.0049589	0.66498	0.211	0.152	1	FALSE	MBD2
3.15935e-06	0.666316	0.311	0.173	0.0518544	FALSE	SYTL2
1.13986e-06	0.669991	0.538	0.374	0.0187085	FALSE	CHST12
3.24748e-22	0.671147	0.692	0.391	5.33008e-18	FALSE	GZMB
0.00920608	0.67438	0.25	0.222	1	FALSE	ATP11B
0.00902898	0.689305	0.196	0.235	1	FALSE	RBM18
0.000415089	0.699587	0.621	0.601	1	FALSE	APOBEC3D
0.00391423	0.702202	0.516	0.527	1	FALSE	IVNS1ABP
3.98685e-06	0.703343	0.525	0.416	0.0654362	FALSE	CD63
0.00137361	0.708096	0.241	0.169	1	FALSE	RP11-500M8.7
0.00348714	0.717239	0.085	0.111	1	FALSE	RWDD3
4.04187e-19	0.718915	0.92	0.745	6.63391e-15	FALSE	PRF1
9.41701e-08	0.721255	0.613	0.42	0.00154561	FALSE	CD38
0.00155464	0.724626	0.513	0.432	1	FALSE	BHLHE40
0.00697821	0.727546	0.279	0.185	1	FALSE	CASP1
7.49032e-08	0.728856	0.751	0.65	0.00122939	FALSE	DUSP4
0.000558941	0.733242	0.374	0.267	1	FALSE	UBE2F
0.00261263	0.748639	0.325	0.342	1	FALSE	TYK2
0.00192045	0.749065	0.065	0.111	1	FALSE	TFE3
0.000259869	0.752764	0.278	0.218	1	FALSE	LAPTM4A
0.00484325	0.764629	0.329	0.284	1	FALSE	LPIN2
0.00603964	0.776743	0.225	0.255	1	FALSE	BOLA2
0.000481632	0.782038	0.4	0.362	1	FALSE	BTG3
1.0845e-08	0.783347	0.393	0.198	0.000177999	FALSE	FASLG
0.00529952	0.792439	0.193	0.128	1	FALSE	CDKN2A
4.31273e-11	0.796311	0.625	0.436	7.07848e-07	FALSE	ANXA5
2.65928e-06	0.798356	0.571	0.44	0.0436468	FALSE	ALOX5AP
0.0031216	0.819648	0.19	0.128	1	FALSE	TAF11
0.0023923	0.82604	0.318	0.272	1	FALSE	FYTTD1
0.000880996	0.83001	0.08	0.14	1	FALSE	DGKE
0.000149287	0.831023	0.129	0.14	1	FALSE	C5orf24
2.20196e-05	0.83217	0.255	0.128	0.361408	FALSE	KIR2DL4
1.84609e-05	0.838018	0.599	0.449	0.302998	FALSE	LAG3
0.00254257	0.839296	0.203	0.173	1	FALSE	SARDH
0.000661128	0.866609	0.312	0.193	1	FALSE	ZBP1
0.000638956	0.867893	0.132	0.148	1	FALSE	HDAC6
7.73003e-05	0.870327	0.405	0.267	1	FALSE	GATA3
2.46002e-05	0.879638	0.295	0.173	0.403762	FALSE	FAM3C
9.8124e-20	0.887211	0.85	0.588	1.61051e-15	FALSE	PRDM1
0.000955417	0.893128	0.664	0.593	1	FALSE	SAMSN1
0.00336879	0.893779	0.121	0.136	1	FALSE	ACOX3
0.00892831	0.901204	0.147	0.086	1	FALSE	SCPEP1
1.8652e-07	0.902775	0.457	0.346	0.00306135	FALSE	IGFLR1
0.00764517	0.905084	0.308	0.276	1	FALSE	ARHGEF7
0.000143285	0.911155	0.57	0.436	1	FALSE	PHLDA1
1.96988e-16	0.922204	0.706	0.44	3.23316e-12	FALSE	HAVCR2
2.2014e-14	0.93473	0.536	0.263	3.61315e-10	FALSE	CCL3
0.000578162	0.938919	0.117	0.198	1	FALSE	KCMF1
0.000151732	0.941626	0.123	0.169	1	FALSE	MLLT10
0.000503891	0.944901	0.477	0.346	1	FALSE	ENTPD1
0.00132584	0.953172	0.166	0.156	1	FALSE	COMMD4
6.21835e-19	1.01111	0.588	0.296	1.02062e-14	FALSE	CXCR6
0.000597003	1.01537	0.268	0.173	1	FALSE	PELO
0.00649365	1.0185	0.049	0.103	1	FALSE	TREX2
1.16934e-05	1.10216	0.232	0.111	0.191924	FALSE	ATP8B4
0.00103971	1.10661	0.241	0.14	1	FALSE	DLG1
0.000791597	1.13323	0.13	0.119	1	FALSE	SLC25A25
2.14492e-05	1.14261	0.32	0.189	0.352045	FALSE	ITGA1
7.52106e-08	1.14995	0.63	0.465	0.00123443	FALSE	CTLA4
0.00383336	1.1713	0.135	0.086	1	FALSE	GLDC
9.63984e-05	1.18188	0.425	0.333	1	FALSE	PTPRJ
0.00558203	1.18361	0.063	0.107	1	FALSE	SMYD4
1.71702e-06	1.21006	0.611	0.453	0.0281814	FALSE	CCL4L2
1.53613e-05	1.21637	0.384	0.267	0.252125	FALSE	ACP5
1.96852e-05	1.21975	0.148	0.049	0.323094	FALSE	ITGA2
9.41465e-05	1.24303	0.119	0.169	1	FALSE	PARVB
3.22267e-13	1.26171	0.463	0.251	5.28936e-09	FALSE	VCAM1
3.10771e-13	1.33643	0.457	0.259	5.10069e-09	FALSE	GPR56
0.00561194	1.36723	0.105	0.128	1	FALSE	HEATR5A
0.00131205	1.43444	0.115	0.049	1	FALSE	CCR1
0.00218424	1.5082	0.144	0.082	1	FALSE	SLC2A8
0.00540946	1.58097	0.12	0.058	1	FALSE	PITPNM2
4.18773e-06	1.64875	0.19	0.095	0.0687333	FALSE	TNFSF4
0.000141527	1.6491	0.169	0.074	1	FALSE	CCL3L1
0.00157595	1.72477	0.115	0.058	1	FALSE	ZC3H12C
0.00161588	1.75905	0.164	0.148	1	FALSE	UBE3C
0.000973354	2.20501	0.128	0.058	1	FALSE	KBTBD8
0.00748958	2.35474	0.402	0.362	1	FALSE	WWTR1
